# Supplementary material for: Synthesis and Investigation of Physicochemical and Microbial Properties of Composites Containing Encapsulated Propolis and Sea Buckthorn Oil in Pectin Matrix
Source: Int J Mol Sci. 2025 Sep 5;26(17):8664. doi: 10.3390/ijms26178664 (PMC12428884; doi:10.3390/ijms26178664)
Supplement: Supplementary file 1 [file ijms-26-08664-s001.zip]

Archive with 1 entries (1 files):
- ijms-3684269-supplementary.pdf
